# Supplementary material for: Noncanonical altPIDD1 protein: unveiling the true major translational output of the PIDD1 gene
Source: Life Sci Alliance. 2024 Nov 12;8(2):e202402910. doi: 10.26508/lsa.202402910 (PMC11557682; doi:10.26508/lsa.202402910)
Supplement: Supplementary file 1 [file LSA-2024-02910_TableS1.xlsx]

## Sheet: Legend
Transcript table for human PIDD1 including all transcripts annotated by Ensembl.
A total of six transcript support levels have been defined by Ensembl, with level 1 (TSL:1) representing the most confident level.

## Sheet: transcripts-Summary-Homo_sa
Transcript ID	Name	bp	Protein	Biotype	CCDS	UniProt Match	RefSeq Match	AltPIDD1 ORF	Transcripts support level
ENST00000347755.10	PIDD1-201	2984	910aa	Protein coding	CCDS7716	Q9HB75-1	NM_145886.4	Present, full-length aa 1-171	TSL:1
ENST00000411829.6	PIDD1-202	2886	893aa	Protein coding	CCDS44508	Q9HB75-2	-	Present, full-length aa 1-171	TSL:1
ENST00000524486.5	PIDD1-203	3917	108aa	Nonsense mediated decay		E9PPT6	-	Present, full-length aa 1-171	TSL:2
ENST00000525028.6	PIDD1-204	3175	108aa	Nonsense mediated decay		E9PPT6	-	Present, full-length aa 1-171	TSL:1
ENST00000534649.2	PIDD1-211	3108	108aa	Nonsense mediated decay		E9PPT6	-	Present, full-length aa 1-171	TSL:2
ENST00000531286.5	PIDD1-209	1937	338aa	Nonsense mediated decay		H0YE55	-	Not present	TSL:2
ENST00000530911.1	PIDD1-208	661	No protein	Protein coding CDS not defined		-	-	Not present	TSL:2
ENST00000528122.1	PIDD1-207	577	No protein	Protein coding CDS not defined		-	-	Not present	TSL:3
ENST00000527812.1	PIDD1-206	481	No protein	Protein coding CDS not defined		-	-	Not present	TSL:3
ENST00000527357.5	PIDD1-205	4496	No protein	Retained intron		-	-	Present, short isoform aa 1-109	TSL:2
ENST00000534525.5	PIDD1-210	3994	No protein	Retained intron		-	-	Present, short isoform aa 1-109	TSL:2
