# Supplementary material for: Noncanonical altPIDD1 protein: unveiling the true major translational output of the PIDD1 gene
Source: Life Sci Alliance. 2024 Nov 12;8(2):e202402910. doi: 10.26508/lsa.202402910 (PMC11557682; doi:10.26508/lsa.202402910)
Supplement: Supplementary file 2 [file LSA-2024-02910_TableS2.xlsx]

## Sheet: Legend
This table summarizes the MS evidence for PIDD1 and altPIDD1 with OpenProt and PepQuery

## Sheet: altPIDD1 OpenProt
	number of	number of			number of
altPIDD1 list of study (20)	confident MS/MS	unique peptide		altPIDD1 list of unique peptides (14)	confident MS/MS		altPIDD1 peptide mapping sequence coverage
PXD011929	46	10		ATPGHTGCLSPGCPDQPAR	83		0.9006
TCGA_BRCA	34	3		GPSAAGGHPGPAASEPVLPPLPGPQR	42
PXD004452	30	9		GLPAAAAPVCPAASAAAAGGILASEHSR	23
PXD010154	25	2		SGCALAVSQLPL	11
CPTAC3_S053	16	2		RVQGAAFPGRQPAELGPVPR	10
PXD003903	10	3		WSEWPGPSGPPGPELQQPGDTAGLCPADAR	9
CCLE_2020	8	2		GPSAAGGHPGPAASEPVLPPLPGPQRR	7
PXD004352	7	2		QPAELGPVPR	7
PXD004541	6	2		RVQGAAFPGR	7
TCGA_OVCA	5	1		VQGAAFPGRQPAELGPVPR	7
PRDB004167	4	1		DTAGLCPADAR	1
PXD001406	4	1		RATPGHTGCLSPGCPDQPAR	1
PXD001994	4	3		SGLQGPSVGDGCNGGGAR	1
PXD003708	4	1		VQGAAFPGR	1
PXD000612	2	1
BioPlex_1	1	1
CPTAC3_S041	1	1
CPTAC3_S044	1	1
PXD003431	1	1
PXD014031	1	1

## Sheet: altPIDD1 PepQuery
	number of	number of			number of
altPIDD1 list of study (35)	confident MS/MS	unique peptide		altPIDD1 list of unique peptides (13)	confident MS/MS		altPIDD1 peptide mapping sequence coverage
Academia_Sinica_LUAD100_Phosphoproteome_PDC000220	22	2		ATPGHTGCLSPGCPDQPAR	161		0.947
Proteogenomics_of_Gastric_Cancer_Phosphoproteome_PDC000215	21	2		RVQGAAFPGR	14
CPTAC_LSCC_Discovery_Study_Phosphoproteome_PDC000232	18	2		MSGLQGPSVGDGCNGGGAR	13
Deep_29_healthy_human_tissues_PXD010154	17	4		QPAELGPVPR	11
CPTAC_Prospective_Ovarian_PNNL_Phosphoproteome_PDC000119	15	1		GPSAAGGHPGPAASEPVLPPLPGPQR	10
Proteogenomics_of_Gastric_Cancer_Proteome_PDC000214	13	5		GLPAAAAPVCPAASAAAAGGILASEHSR	8
CCLE_proteome_MSV000085836	12	5		VQGAAFPGR	7
CPTAC_GBM_Discovery_Study_Phosphoproteome_PDC000205	12	1		SGCALAVSQLPL	5
CPTAC_Prospective_Breast_BI_Phosphoproteome_PDC000121	12	1		WSEWPGPSGPPGPELQQPGDTAGLCPADAR	5
Proteogenomics_of_Gastric_Cancer_Glycoproteome_PDC000216	12	2		MSGLQGPSVGDGCNGGGARAGGSCCR	4
CPTAC_TCGA_Breast_Cancer_Proteome_PDC000173	10	3		RATPGHTGCLSPGCPDQPAR	2
CPTAC_UCEC_Discovery_Study_Phosphoproteome_PDC000126	9	1		VQGAAFPGRQPAELGPVPR	2
CPTAC_HNSCC_Discovery_Study_Phosphoproteome_PDC000222	8	1		GPSAAGGHPGPAASEPVLPPLPGPQRR	1
CPTAC_LUAD_Discovery_Study_Phosphoproteome_PDC000149	7	1
CPTAC_LSCC_Discovery_Study_Proteome_PDC000234	6	3
CPTAC_Prospective_Colon_PNNL_Phosphoproteome_PDC000117	6	1
CPTAC_Prospective_Ovarian_JHU_Proteome_PDC000110	6	1
CPTAC_TCGA_Breast_Cancer_Phosphoproteome_PDC000174	6	1
Academia_Sinica_LUAD100_Proteome_PDC000219	5	4
CPTAC_TCGA_Ovarian_Phosphoproteome_PDC000115	4	1
CPTAC_GBM_Discovery_Study_Proteome_PDC000204	3	1
CPTAC_HNSCC_Discovery_Study_Proteome_PDC000221	2	2
CPTAC_LSCC_Discovery_Study_Acetylome_PDC000233	2	1
CPTAC_PDA_Discovery_Study_Phosphoproteome_PDC000271	2	1
GTEx_32_Tissues_Proteome_PXD016999	2	2
HBV_Related_Hepatocellular_Carcinoma_Proteome_PDC000198	2	2
CPTAC_CCRCC_Discovery_Study_Phosphoproteme_PDC000128	1	1
CPTAC_LUAD_Discovery_Study_Proteome_PDC000153	1	1
CPTAC_PDA_Discovery_Study_Proteome_PDC000270	1	1
CPTAC_Prospective_Breast_BI_Proteome_PDC000120	1	1
CPTAC_Prospective_Colon_PNNL_Proteome_PDC000116	1	1
CPTAC_Prospective_Colon_VU_Proteome_PDC000109	1	1
CPTAC_TCGA_Colon_Cancer_Proteome_PDC000111	1	1
CPTAC_UCEC_Discovery_Study_Acetylome_PDC000226	1	1
HBV_Related_Hepatocellular_Carcinoma_Phosphoproteome_PDC000199	1	1

## Sheet: PIDD1 OpenProt
	number of	number of			number of
PIDD1 list of study (7)	confident MS/MS	unique peptide		PIDD1 list of unique peptides (13)	confident MS/MS		PIDD1 peptide mapping sequence coverage
PXD004452	11	5		AATVEGPELEAAAAAGDASEDSDAGSR	2		0.2209
BioPlex_2	3	3		ALPFLGGNR	1
CPTAC3_S053	3	1		GAVPVRVPEEAEAAR	2
PXD001406	2	2		LLVLHSNLLASVPADLAR	1
PXD011929	2	2		LPLLTRLDLR	1
CPTAC3_S041	1	1		LQFPAGATATPITIR	3
PXD003903	1	1		LQGNPLGEASPDAPSSPVAALIPEMPR	4
				LQTLPPALGALSTLQR	1
				LSTHEDPQLLEATLAQLPQSLSCLR	1
				NDNSWGDLETYLEEEAPQR	2
				RDTLGACLR	1
				TRNDNSWGDLETYLEEEAPQR	3
				VNLIALQRR	1

## Sheet: PIDD1 PepQuery
	number of	number of			number of
PIDD1 list of study (36)	confident MS/MS	unique peptide		PIDD1 list of unique peptides (59)	confident MS/MS		PIDD1 peptide mapping sequence coverage
Proteogenomics_of_Gastric_Cancer_Proteome_PDC000214	27	17		AVLELGR	24		0.216
CCLE_proteome_MSV000085836	13	9		NCVGGLAR	14
HBV_Related_Hepatocellular_Carcinoma_Proteome_PDC000198	12	7		LDLSQNLLDTLPPEIGGLGSLLELNLASNR	13
CPTAC_LSCC_Discovery_Study_Proteome_PDC000234	11	3		LQGNPLGEASPDAPSSPVAALIPEMPR	13
CPTAC_UCEC_Discovery_Study_Proteome_PDC000125	11	6		GADALWMATLPIK	12
Academia_Sinica_LUAD100_Proteome_PDC000219	10	7		QDVAEEVRAVLELGR	8
CPTAC_GBM_Discovery_Study_Proteome_PDC000204	9	2		DPEQVLLQCLPR	7
GTEx_32_Tissues_Proteome_PXD016999	9	9		AVLELGRR	6
CPTAC_HNSCC_Discovery_Study_Proteome_PDC000221	8	7		LQTLPPALGALSTLQR	5
CPTAC_TCGA_Breast_Cancer_Proteome_PDC000173	8	5		VPEEAEAARQR	5
Oral_Squamous_Cell_Carcinoma_Study_Proteome_PDC000262	7	2		VSMQVVRMAGR	5
CPTAC_Prospective_Ovarian_JHU_Proteome_PDC000110	6	5		DDLDEQIR	4
CPTAC_LSCC_Discovery_Study_Phosphoproteome_PDC000232	5	2		GAGLSLAPLNLGDAETGFLTQSNLLSVAGR	4
CPTAC_LUAD_Discovery_Study_Phosphoproteome_PDC000149	5	2		GQVSFYRGAVPVR	4
CPTAC_LUAD_Discovery_Study_Proteome_PDC000153	5	5		LRGSEGPR	4
CPTAC_PDA_Discovery_Study_Proteome_PDC000270	5	5		QAGQPGAVGLLVQALEQSDR	4
CPTAC_Prospective_Breast_BI_Proteome_PDC000120	5	3		RDTLGACLR	4
CPTAC_Prospective_Colon_VU_Proteome_PDC000109	5	4		RMGLAPK	4
Academia_Sinica_LUAD100_Phosphoproteome_PDC000220	4	1		EVYVTTTLDR	3
CPTAC_CCRCC_Discovery_Study_Proteome_PDC000127	4	3		EVYVTTTLDREAQAVR	3
CPTAC_GBM_Discovery_Study_Acetylome_PDC000245	4	2		GADALWMATLPIKLPR	3
CPTAC_Prospective_Breast_BI_Phosphoproteome_PDC000121	4	2		HEFRDDLDEQIR	3
CPTAC_Prospective_Colon_PNNL_Proteome_PDC000116	4	4		NDNSWGDLETYLEEEAPQR	3
CPTAC_TCGA_Ovarian_Proteome_PDC000113_PDC000114	4	4		QDVAEEVR	3
CPTAC_TCGA_Colon_Cancer_Proteome_PDC000111	3	2		VIFPPGATEEPR	3
Proteogenomics_of_Gastric_Cancer_Glycoproteome_PDC000216	3	3		VPEEAEAAR	3
CPTAC_HNSCC_Discovery_Study_Phosphoproteome_PDC000222	2	2		ALPFLGGNR	2
CPTAC_Pediatric_Brain_Cancer_Pilot_Study_Proteome_PDC000180	2	1		GAVPVRVPEEAEAAR	2
CPTAC_UCEC_Discovery_Study_Phosphoproteome_PDC000126	2	1		ICFVFYSHLK	2
Deep_29_healthy_human_tissues_PXD010154	2	2		LLVLHSNLLASVPADLAR	2
HBV_Related_Hepatocellular_Carcinoma_Phosphoproteome_PDC000199	2	2		LLVLHSNLLASVPADLARLPLLTR	2
Proteogenomics_of_Gastric_Cancer_Phosphoproteome_PDC000215	2	1		LQFPAGATATPITIR	2
CPTAC_CCRCC_Discovery_Study_Phosphoproteme_PDC000128	1	1		LQFPAGATATPITIRYR	2
CPTAC_GBM_Discovery_Study_Phosphoproteome_PDC000205	1	1		MAATVEGPELEAAAAAGDASEDSDAGSR	2
CPTAC_Prospective_Ovarian_PNNL_Proteome_Qeplus_PDC000118	1	1		RVSMQVVR	2
CPTAC_TCGA_Breast_Cancer_Phosphoproteome_PDC000174	1	1		SRLHLLYWAPPAATWDDITAQVVLELTHLYAR	2
				DNQLRDLPPELLDAPFVR	1
				DTLGACLR	1
				EAQAVRGQVSFYR	1
				EVVVRTR	1
				FQVTHFSWYWLWYTTKNCVGGLAR	1
				GIDVDADRPDCVEGR	1
				GLGALLLSHNCLSELPEALGALPALTFLTVTHNR	1
				GPEPSDTVEMFEGEEFFAAFER	1
				HMLFSWAERQAGQPGAVGLLVQALEQSDR	1
				KGADALWMATLPIK	1
				LGLDWPAVALHLGVSYR	1
				LHLLYWAPPAATWDDITAQVVLELTHLYAR	1
				LPLLTRLDLR	1
				LQSLPASLAGLR	1
				LQSLPASLAGLRSLR	1
				LSLDLYPGGCQQLLHLCVQQPLQLLQVEFLR	1
				MAATVEGPELEAAAAAGDASEDSDAGSRALPFLGGNR	1
				NKVDATLR	1
				VDATLRR	1
				VIFPPGATEEPRR	1
				VSMQVVR	1
				YQDSIRR	1
				YRGPEPSDTVEMFEGEEFFAAFER	1
