# Supplementary material for: Noncanonical altPIDD1 protein: unveiling the true major translational output of the PIDD1 gene
Source: Life Sci Alliance. 2024 Nov 12;8(2):e202402910. doi: 10.26508/lsa.202402910 (PMC11557682; doi:10.26508/lsa.202402910)
Supplement: Supplementary file 3 [file LSA-2024-02910_TableS3.xlsx]

## Sheet: Legend
AltPIDD1 interacting proteins Proteins identified by mass spectrometry following Flag affinity purification on whole cell lysates from HEK293 cells over-expressing altPIDD1-FLAG. The gene and protein names from UniProt are listed alongside the number of unique peptides supporting the detection and the number of peptide spectrum matches (PSMs) within each experimental condition. Confidence of the …

## Sheet: MS identifications
Gene name	Protein name	Unique_Peptides	MS/MS Count altPIDD1	MS/MS Count Mock and CRAPome	SaintScore	BFDR	FoldChange
USP7	Ubiquitin carboxyl-terminal hydrolase 7	48	172	0	1	0	573.33
FASN	Fatty acid synthase;[Acyl-carrier-protein] S-acetyltransferase;[Acyl-carrier-protein] S-malonyltransferase;3-oxoacyl-[acyl-carrier-protein] synthase;3-oxoacyl-[acyl-carrier-protein] reductase;3-hydroxyacyl-[acyl-carrier-protein] dehydratase;Enoyl-[acyl-carrier-protein] reductase;Oleoyl-[acyl-carrier-protein] hydrolase	44	121	0	1	0	403.33
CAPN2	Calpain-2 catalytic subunit	26	89	0	1	0	296.67
LAMA1	Laminin subunit alpha-1	28	79	0	1	0	263.33
HARS	Histidine--tRNA ligase, cytoplasmic	23	75	0	1	0	250
STRAP	Serine-threonine kinase receptor-associated protein	15	70	0	1	0	233.33
RNH1	Ribonuclease inhibitor	17	75	1	1	0	225
DHPS	Deoxyhypusine synthase	13	50	0	1	0	166.67
HSPH1	Heat shock protein 105 kDa	10	43	0	1	0	143.33
IQGAP1	Ras GTPase-activating-like protein IQGAP1	19	45	1	1	0	135
NRD1	Nardilysin	12	39	0	1	0	130
CCT8	T-complex protein 1 subunit theta	15	37	0	1	0	123.33
EDC4	Enhancer of mRNA-decapping protein 4	12	36	0	1	0	120
PAICS	Multifunctional protein ADE2;Phosphoribosylaminoimidazole-succinocarboxamide synthase;Phosphoribosylaminoimidazole carboxylase	14	36	0	1	0	120
GARS	Glycine--tRNA ligase	14	38	1	1	0	114
CCT3	T-complex protein 1 subunit gamma	10	36	1	1	0	108
PYCRL	Pyrroline-5-carboxylate reductase 3	8	32	0	1	0	106.67
ATXN10	Ataxin-10	16	31	0	1	0	103.33
NT5DC2	5-nucleotidase domain-containing protein 2	12	31	0	1	0	103.33
COPA	Coatomer subunit alpha;Xenin;Proxenin	15	34	1	1	0	102
IPO5	Importin-5	11	30	0	1	0	100
COPG1	Coatomer subunit gamma-1	11	29	0	1	0	96.67
KEAP1	Kelch-like ECH-associated protein 1	11	28	0	1	0	93.33
SDHA	Succinate dehydrogenase [ubiquinone] flavoprotein subunit, mitochondrial	12	30	1	1	0	90
THOP1	Thimet oligopeptidase	10	26	0	1	0	86.67
MAPK1	Mitogen-activated protein kinase 1	5	25	0	1	0	83.33
CUL1	Cullin-1	11	24	0	1	0	80
AHCY	Adenosylhomocysteinase	10	23	0	1	0	76.67
USP11	Ubiquitin carboxyl-terminal hydrolase 11	8	23	0	1	0	76.67
SRM	Spermidine synthase	8	21	0	1	0	70
IPO7	Importin-7	8	20	0	1	0	66.67
CCT7	T-complex protein 1 subunit eta	8	22	1	1	0	66
TXNRD1	Thioredoxin reductase 1, cytoplasmic	7	19	0	1	0	63.33
CTPS1	CTP synthase 1	8	21	1	1	0	63
CAD	CAD protein;Glutamine-dependent carbamoyl-phosphate synthase;Aspartate carbamoyltransferase;Dihydroorotase	17	41	2	1	0	61.5
CSDE1	Cold shock domain-containing protein E1	7	18	0	1	0	60
ZYG11B	Protein zyg-11 homolog B	10	18	0	1	0	60
GNB2L1	Guanine nucleotide-binding protein subunit beta-2-like 1;Guanine nucleotide-binding protein subunit beta-2-like 1, N-terminally processed	7	18	0	1	0	60
AGL	Glycogen debranching enzyme;4-alpha-glucanotransferase;Amylo-alpha-1,6-glucosidase	8	17	0	1	0	56.67
FTH1	Ferritin heavy chain;Ferritin heavy chain, N-terminally processed	5	17	0	1	0	56.67
CCT4	T-complex protein 1 subunit delta	7	17	0	1	0	56.67
MTCH2	Mitochondrial carrier homolog 2	6	16	0	1	0	53.33
PAIP1	Polyadenylate-binding protein-interacting protein 1	5	16	0	1	0	53.33
ERP44	Endoplasmic reticulum resident protein 44	7	16	0	1	0	53.33
LEPREL1	Prolyl 3-hydroxylase 2	6	16	0	1	0	53.33
VCP	Transitional endoplasmic reticulum ATPase	8	16	1	1	0	48
FBXO22	F-box only protein 22	5	14	0	1	0	46.67
CIAPIN1	Anamorsin	7	14	0	1	0	46.67
TXNDC5	Thioredoxin domain-containing protein 5	7	13	0	1	0	43.33
WDR6	WD repeat-containing protein 6	5	13	0	1	0	43.33
GMPS	GMP synthase [glutamine-hydrolyzing]	6	13	0	1	0	43.33
KPNB1	Importin subunit beta-1	15	40	3	1	0	40
TCEB1	Transcription elongation factor B polypeptide 1	5	12	0	1	0	40
CCT6A	T-complex protein 1 subunit zeta	4	12	0	1	0	40
PPP2R2A	Serine/threonine-protein phosphatase 2A 55 kDa regulatory subunit B alpha isoform	10	25	2	1	0	37.5
AIFM1	Apoptosis-inducing factor 1, mitochondrial	4	11	0	1	0	36.67
PPP2R1A	Serine/threonine-protein phosphatase 2A 65 kDa regulatory subunit A alpha isoform	15	46	4	1	0	34.5
DDB1	DNA damage-binding protein 1	22	56	5	1	0	33.6
IPO9	Importin-9	3	10	0	1	0	33.33
CPNE3	Copine-3	5	10	0	1	0	33.33
COPB2	Coatomer subunit beta	6	10	0	1	0	33.33
PPP6R3	Serine/threonine-protein phosphatase 6 regulatory subunit 3	6	11	1	1	0	33
ACTN1	Alpha-actinin-1	12	51	5	1	0	30.6
ACTN4	Alpha-actinin-4	10	30	3	1	0	30
PPP6C	Serine/threonine-protein phosphatase 6 catalytic subunit;Serine/threonine-protein phosphatase 6 catalytic subunit, N-terminally processed	3	9	0	1	0	30
HSPBP1	Hsp70-binding protein 1	2	9	0	1	0	30
IARS	Isoleucine--tRNA ligase, cytoplasmic	4	9	0	1	0	30
SQSTM1	Sequestosome-1	4	9	0	1	0	30
PDLIM5	PDZ and LIM domain protein 5	3	9	0	1	0	30
C1QBP	Complement component 1 Q subcomponent-binding protein, mitochondrial	7	37	4	1	0	27.75
TCP1	T-complex protein 1 subunit alpha	16	54	6	1	0	27
TPM4	Tropomyosin alpha-4 chain	3	9	1	1	0	27
CRTAP	Cartilage-associated protein	3	8	0	1	0	26.67
NUDCD1	NudC domain-containing protein 1	2	8	0	1	0	26.67
ARCN1	Coatomer subunit delta	3	8	0	1	0	26.67
NAPRT	Nicotinate phosphoribosyltransferase	3	8	0	1	0	26.67
COPB1	Coatomer subunit beta	4	8	0	1	0	26.67
EIF4A1	Eukaryotic initiation factor 4A-I	7	24	3	1	0	24
IFI30	Gamma-interferon-inducible lysosomal thiol reductase	4	7	0	1	0	23.33
PBK	Lymphokine-activated killer T-cell-originated protein kinase	2	7	0	1	0	23.33
MAPK14	Mitogen-activated protein kinase 14	5	7	0	1	0	23.33
PSMC1	26S protease regulatory subunit 4	3	7	0	1	0	23.33
CAPZA2	F-actin-capping protein subunit alpha-2	2	7	0	1	0	23.33
CCT2	T-complex protein 1 subunit beta	13	50	7	1	0	21.43
RPL28	60S ribosomal protein L28	5	13	2	1	0	19.5
FSCN1	Fascin	6	12	2	1	0	18
HSP90AB1	Heat shock protein HSP 90-beta	11	57	12	1	0	14.25
PRMT1	Protein arginine N-methyltransferase 1	22	96	30	1	0	9.6
HSPA5	78 kDa glucose-regulated protein	35	231	92	1	0	7.53
EEF2	Elongation factor 2	27	112	47	1	0	7.15
PKM	Pyruvate kinase PKM	31	132	59	1	0	6.71
YWHAQ	14-3-3 protein theta	6	27	13	1	0	6.23
NPM1	Nucleophosmin	6	23	15	1	0	4.6
FN3KRP	Ketosamine-3-kinase	3	8	1	0.99	0	24
EPRS	Bifunctional glutamate/proline--tRNA ligase;Glutamate--tRNA ligase;Proline--tRNA ligase	4	6	0	0.99	0	20
FBXO3	F-box only protein 3	2	6	0	0.99	0	20
NUP155	Nuclear pore complex protein Nup155	6	12	2	0.99	0	18
DDX21	Nucleolar RNA helicase 2	3	9	2	0.99	0	13.5
SFPQ	Splicing factor, proline- and glutamine-rich	5	16	5	0.99	0	9.6
CCT5	T-complex protein 1 subunit epsilon	13	30	12	0.99	0	7.5
HSPA9	Stress-70 protein, mitochondrial	18	66	30	0.99	0	6.6
PHGDH	D-3-phosphoglycerate dehydrogenase	7	14	3	0.98	0	14
RPS5	40S ribosomal protein S5;40S ribosomal protein S5, N-terminally processed	2	12	4	0.98	0	9
G6PD	Glucose-6-phosphate 1-dehydrogenase	4	12	4	0.98	0	9
PRDX3	Thioredoxin-dependent peroxide reductase, mitochondrial	6	23	9	0.98	0	7.67
CAPZB	F-actin-capping protein subunit beta	10	34	18	0.98	0	5.67
CAPNS1	Calpain small subunit 1	11	44	30	0.98	0	4.4
GTPBP4	Nucleolar GTP-binding protein 1	10	12	6	0.97	0	6
RPL7	60S ribosomal protein L7	9	28	16	0.97	0	5.25
RPL6	60S ribosomal protein L6	10	36	23	0.97	0	4.7
GART	Trifunctional purine biosynthetic protein adenosine-3;Phosphoribosylamine--glycine ligase;Phosphoribosylformylglycinamidine cyclo-ligase;Phosphoribosylglycinamide formyltransferase	2	6	2	0.96	0	9
PSMA1	Proteasome subunit alpha type-1	4	7	3	0.96	0	7
PRDX4	Peroxiredoxin-4	6	19	10	0.96	0.01	5.7
YWHAZ	14-3-3 protein zeta/delta	6	17	9	0.96	0	5.67
RPL18	60S ribosomal protein L18	5	18	10	0.96	0	5.4
YWHAE	14-3-3 protein epsilon	6	19	13	0.96	0	4.38
RPL3	60S ribosomal protein L3	4	10	5	0.95	0.01	6
RPL8	60S ribosomal protein L8	3	11	6	0.95	0.01	5.5
RUVBL2	RuvB-like 2	5	10	7	0.95	0.01	4.29
SLC25A5	ADP/ATP translocase 2;ADP/ATP translocase 2, N-terminally processed	4	40	29	0.95	0.01	4.14
NCL	Nucleolin	5	13	8	0.94	0.01	4.88
SKP1	S-phase kinase-associated protein 1	4	16	6	0.93	0.01	8
RBBP7	Histone-binding protein RBBP7	3	8	4	0.93	0.01	6
HSPB1	Heat shock protein beta-1	5	11	6	0.93	0.01	5.5
QPCTL	Glutaminyl-peptide cyclotransferase-like protein	5	9	5	0.93	0.01	5.4
FXR1	Fragile X mental retardation syndrome-related protein 1	9	14	9	0.93	0.01	4.67
RPS16	40S ribosomal protein S16	7	26	20	0.93	0.01	3.9
RPS18	40S ribosomal protein S18	9	55	44	0.93	0.01	3.75
RPL27	60S ribosomal protein L27	4	15	10	0.92	0.01	4.5
DDX5	Probable ATP-dependent RNA helicase DDX5	7	20	13	0.91	0.01	4.62
CAPZA1	F-actin-capping protein subunit alpha-1	5	14	10	0.91	0.01	4.2
RPL10	60S ribosomal protein L10	8	28	22	0.91	0.01	3.82
RPS3	40S ribosomal protein S3	12	32	27	0.91	0.01	3.56
EEF1D	Elongation factor 1-delta	6	15	9	0.9	0.01	5
FAU	40S ribosomal protein S30	2	6	4	0.9	0.02	4.5
RPL9	60S ribosomal protein L9	2	7	5	0.9	0.01	4.2
NACA	Nascent polypeptide-associated complex subunit alpha;Nascent polypeptide-associated complex subunit alpha, muscle-specific form	3	7	5	0.89	0.02	4.2
RPL32	60S ribosomal protein L32	2	12	9	0.89	0.02	4
RPL23A	60S ribosomal protein L23a	4	17	14	0.89	0.02	3.64
CAND1	Cullin-associated NEDD8-dissociated protein 1	4	10	9	0.89	0.02	3.33
PRDX2	Peroxiredoxin-2	4	17	17	0.89	0.02	3
MMTAG2	Multiple myeloma tumor-associated protein 2	5	14	11	0.88	0.02	3.82
RPL24	60S ribosomal protein L24	4	9	8	0.88	0.02	3.38
ABCF1	ATP-binding cassette sub-family F member 1	9	28	26	0.88	0.02	3.23
FLNB	Filamin-B	10	18	13	0.87	0.02	4.15
RPS2	40S ribosomal protein S2	9	24	22	0.86	0.02	3.27
ARGLU1	Arginine and glutamate-rich protein 1	5	20	19	0.86	0.02	3.16
RPS8	40S ribosomal protein S8	8	15	13	0.84	0.02	3.46
RPS11	40S ribosomal protein S11	8	32	30	0.84	0.03	3.2
IMPDH2	Inosine-5-monophosphate dehydrogenase 2	6	11	11	0.84	0.03	3
RPS17	40S ribosomal protein S17	5	26	26	0.83	0.03	3
RPS14	40S ribosomal protein S14	7	32	32	0.82	0.03	3
DKC1	H/ACA ribonucleoprotein complex subunit 4	6	15	15	0.82	0.03	3
PRPF19	Pre-mRNA-processing factor 19	7	15	16	0.82	0.03	2.81
RPL36	60S ribosomal protein L36	3	8	8	0.81	0.03	3
